# Supplementary material for: Cognitive impairment and prefrontal TGF-β1 elevation in a rat model of fatigue
Source: Front Psychiatry. 2026 Jun 19;17:1841951. doi: 10.3389/fpsyt.2026.1841951 (PMC13328434; doi:10.3389/fpsyt.2026.1841951)
Supplement: Supplementary file 1 [file Supplementaryfile1.zip]

Archive with 3 entries (3 files):
- Supplementary Data S1.XLSX
- Supplementary Materials.PDF
- Supplementary Figure 1.JPEG
