# Supplementary material for: Cognitive impairment and prefrontal TGF-β1 elevation in a rat model of fatigue
Source: Front Psychiatry. 2026 Jun 19;17:1841951. doi: 10.3389/fpsyt.2026.1841951 (PMC13328434; doi:10.3389/fpsyt.2026.1841951)
Supplement: Supplementary file 1 [file Supplementaryfile1.zip › Supplementary Data S1.XLSX]

## Sheet: OFT_total distance
Animal ID	Original Group Assignment	Incorrectly Entered Group	total distance(cm)			Corrected Group
			post-d1	post-d2	post-d4
C1	Control	Fatigue	1819.29	3339	3060.89	Control
C2	Control	Fatigue	1977.96	3288.32	3614.04	Control
C3	Control	Fatigue	2980.83	1102.85	484.85	Control
C4	Control	Fatigue	3094.73	4087.51	3186.33	Control
C5	Control	Fatigue	2500.27	1378.16	1367.46	Control
C6	Control	Fatigue	3266.29	3113.69	1747.93	Control
C7	Control	Fatigue	2652.96	2456.97	3736.85	Control
C8	Control	Fatigue	4083.48	3549.97	3389.95	Control
C9	Control	Fatigue	3582.04	2481.58	2211.66	Control
C10	Control	Fatigue	2023.44	1301.79	1113.83	Control
C11	Control	Fatigue	3778.41	969.97	1728.23	Control
F1	Fatigue	Control	3841.59	4134.07	2811.98	Fatigue
F2	Fatigue	Control	2946.88	2242.29	2174.48	Fatigue
F3	Fatigue	Control	3901.49	3575.33	2342.08	Fatigue
F4	Fatigue	Control	3109.84	3862.43	1431.38	Fatigue
F6	Fatigue	Control	3716.33	2716.21	2718.14	Fatigue
F7	Fatigue	Control	2927.72	3240.24	2547.61	Fatigue
F8	Fatigue	Control	2723.22	1503.05	860.85	Fatigue
F9	Fatigue	Control	3098.49	2063.71	2206.87	Fatigue
F10	Fatigue	Control	2614.45	2984.46	898.74	Fatigue
F11	Fatigue	Control	3033.81	2036	1116.9	Fatigue
F12	Fatigue	Control	3535.7	3841.13	2710.41	Fatigue
	Descriptive Statistics		post-d1	post-d2	post-d4
	Control	Mean	2887.25	2460.89	2331.09
		SD	762.99	1108.93	1120
			n = 11	n = 11	n = 11
	Fatigue	Mean	3222.68	2927.17	1983.58
		SD	450.76	881.45	760.3
			n = 11	n = 11	n = 11

## Sheet: OFT_time in central zone
Animal ID	Original Group Assignment	Incorrectly Entered Group	time in central zone(s)			Corrected Group
			post-d1	post-d2	post-d4
C1	Control	Fatigue	10	12.28	9.56	Control
C2	Control	Fatigue	15.32	22.52	33.44	Control
C3	Control	Fatigue	4.6	2.2	0	Control
C4	Control	Fatigue	25.36	31.76	14.46	Control
C5	Control	Fatigue	14.46	18.4	8.4	Control
C6	Control	Fatigue	26.68	24.64	6.92	Control
C7	Control	Fatigue	17.48	4.08	10.72	Control
C8	Control	Fatigue	14.46	10.84	11.92	Control
C9	Control	Fatigue	21.52	9.72	4.68	Control
C10	Control	Fatigue	16.08	11	24.72	Control
C11	Control	Fatigue	30.44	2.88	5.6	Control
F1	Fatigue	Control	15.72	28	6.4	Fatigue
F2	Fatigue	Control	14.88	12.88	3.96	Fatigue
F3	Fatigue	Control	17.12	10.84	5.72	Fatigue
F4	Fatigue	Control	21.32	14.36	1.24	Fatigue
F6	Fatigue	Control	17.32	9.88	6.56	Fatigue
F7	Fatigue	Control	14.36	4.96	0	Fatigue
F8	Fatigue	Control	4.96	5.2	0	Fatigue
F9	Fatigue	Control	18.48	5.04	3.76	Fatigue
F10	Fatigue	Control	7.8	5.44	0	Fatigue
F11	Fatigue	Control	8.8	0	0	Fatigue
F12	Fatigue	Control	5.92	10.36	2.84	Fatigue
	Note: 0 = rat did not enter the central zone.
	Descriptive Statistics		post-d1	post-d2	post-d4
	Control	Mean	17.8528	13.6639	11.8551
		SD	7.58967	9.59527	9.54985
			n = 11	n = 11	n = 11
	Fatigue	Mean	13.333	9.7225	2.7706
		SD	5.53006	7.38256	2.67694
			n = 11	n = 11	n = 11

## Sheet: OFT_ratio
Animal ID	Original Group Assignment	Incorrectly Entered Group	Distance traveled in the central zone/total distance traveled			Corrected Group
			post-d1	post-d2	post-d4
C1	Control	Fatigue	0.11	0.11	0.08	Control
C2	Control	Fatigue	0.13	0.02	0.21	Control
C3	Control	Fatigue	0.03	0.54	0.01	Control
C4	Control	Fatigue	0.15	0.05	0.09	Control
C5	Control	Fatigue	0.22	0.24	0.12	Control
C6	Control	Fatigue	0.13	0.04	0.12	Control
C7	Control	Fatigue	0.11	0.11	0.09	Control
C8	Control	Fatigue	0.07	0.06	0.17	Control
C9	Control	Fatigue	0.13	0.03	0.04	Control
C10	Control	Fatigue	0.1	0.08	0.14	Control
C11	Control	Fatigue	0.14	0.14	0.13	Control
F1	Fatigue	Control	0.09	0.04	0.08	Fatigue
F2	Fatigue	Control	0.08	0.11	0.08	Fatigue
F3	Fatigue	Control	0.12	0.07	0.13	Fatigue
F4	Fatigue	Control	0.1	0.06	0.04	Fatigue
F6	Fatigue	Control	0.1	0.06	0.09	Fatigue
F7	Fatigue	Control	0.04	0.03	0	Fatigue
F8	Fatigue	Control	0.03	0.02	0	Fatigue
F9	Fatigue	Control	0.09	0.04	0.05	Fatigue
F10	Fatigue	Control	0.03	0.02	0	Fatigue
F11	Fatigue	Control	0.03	0.11	0	Fatigue
F12	Fatigue	Control	0.03	0.08	0.02	Fatigue
	Note: 0 = rat did not enter the central zone.
	Descriptive Statistics		post-d1	post-d2	post-d4
	Control	Mean	0.12	0.1291	0.1091
		SD	0.4775	0.15003	0.05629
			n = 11	n = 11	n = 11
	Fatigue	Mean	0.0673	0.0582	0.0445
		SD	0.03524	0.03219	0.04525
			n = 11	n = 11	n = 11
